# Supplementary material for: Stretchable, dynamic covalent polymers for soft, long-lived bioresorbable electronic stimulators designed to facilitate neuromuscular regeneration
Source: Nat Commun. 2020 Nov 25;11:5990. doi: 10.1038/s41467-020-19660-6 (PMC7688647; doi:10.1038/s41467-020-19660-6)
Supplement: Supplementary file 3 — Source Data [file 41467_2020_19660_MOESM3_ESM.xlsx]

## Sheet: Fig 2C
	CLK ratio (%)
	70	80	90	100
Adhesion (J m^-2)	298	389	357	110
	327	478	389	114
	349	480	395	166

## Sheet: Fig 2D
	Si	SiO2	Mg	Mo
Adhesion (J m^-2)	1400	1420	990	810
	1490	1450	1160	840
	1600	1610	1175	910

## Sheet: Fig 2J
	C-	C+	Pristine	Deg.	Sol.
Viability (%)	-11.6639	97.5564	92.3579	102.259	95.276
	-9.3773	108.471	143.496	108.782	89.3282
	13.3962	113.263	132.988	73.9911	91.9886
	4.4866	98.0929	126.82	101.408	118
	4.2461	85.2798	88.1029	81.4207	91.639

## Sheet: Fig 3F
	Type I	Type II	Type III
Coil-to-coil distance (mm)	3.8	2.2	2
	3.22	2	2.4
	3.55	1.8	2.3
	4	2.2	2.4
	3.4	2.3	2.05
Operating voltage (V)	7.2	0.65	0.68
	8	0.7	0.72
	8.5	0.58	0.55
	7.6	0.63	0.58
	7.8	0.54	0.65

## Sheet: Fig 4B
	control	single	multiple
MW recoevery (%)	25.62	36.88	51.7306
	24.4	33.09	37.7155
	18.87	39.53	39.2435
	26.17	37.61	51.9931
	24.4405	29.24	41.3132
	23.837	36.6463
		37.1053
		37.9268
		37.3871
		38.4766

## Sheet: Fig 4D
	control	single	multiple
SFI	-143.044	-101.955	-56.2273
	-123.155	-123.396	-65.9966
	-139.883	-101.885	-83.8675
	-128.851	-94.4907	-72.6019
		-92.144	-78.3827
			-78.7947

## Sheet: Fig 4E
	control	single	multiple
SSI	-109.039	-81.4392	-57.919
	-115.614	-92.2964	-56.3592
	-103.722	-86.9783	-67.4932
	-112.544	-95.1997	-55.6775
	-103.71	-85.0216	-58.462
	-96.3211	-67.396	-67.0616
		-84.8752	-55.5627

## Sheet: Fig 4F
	control	single	multiple
CAMP amplitude (mV)	90	110	160
	130	30	150
	50	150	230
	130	180	210
	40	70	320
	30	80	--
	--	70	--
	--	170	--
	--	70	--

## Sheet: Fig 5B
	control	multiple	Naïve
Muscle fiber area (u m^2)	400.16	721.969	2332.45
	463.25	1047.81	2068.66
	523	786.576	2133.52
	450	1021.6	2107.82
		696	2198.57

## Sheet: Fig 5C
	control	multiple	Naïve
Double staining number (/unit)	13.6667	29.3333	43.6667
	9	37	62.6667
	6	28	58.6667
	3	29.6667	66.6667
			62.3333

[truncated: 8 more sheets: Fig 6A, Fig 6B, Fig 6C, Fig S4E, Fig S20A, Fig S20B, Fig S20C, Fig S22]
